# Supplementary material for: Local investigation into the role of Culicoides species diversity (Diptera: Ceratopogonidae) in recurrent horse dermatitis cases in southwest France
Source: Parasit Vectors. 2025 Mar 5;18:86. doi: 10.1186/s13071-025-06694-2 (PMC11881243; doi:10.1186/s13071-025-06694-2)
Supplement: Supplementary file 1 — Additional file 1: Table S1. Raw data on Culicoides species: temporal and species-specific capture records. [file 13071_2025_6694_MOESM1_ESM.xlsx]

## Sheet: Data_R
Species	Sex	Trap	Date	Number of individuals	Wind	Rain	Tmax	Tmin	Thunderstorm	Horse presence	Position
Culicoides brunnicans	Female	A	2022-06-17	0	0	0	37	21	NO	YES	Indoor
Culicoides brunnicans	Female	A	2022-06-24	0	1	2	27	16	YES	YES	Indoor
Culicoides brunnicans	Female	A	2022-06-30	0	1.5	0	29	16	YES	YES	Indoor
Culicoides brunnicans	Female	A	2022-07-08	0	1	0	29	17	NO	YES	Indoor
Culicoides brunnicans	Female	A	2022-07-15	0	1	0	37	20	NO	YES	Indoor
Culicoides brunnicans	Female	A	2022-07-23	0	2	0	30	18	NO	YES	Indoor
Culicoides brunnicans	Female	A	2022-07-28	0	1	0	29	16	NO	YES	Indoor
Culicoides brunnicans	Female	B	2022-06-17	0	0	0	37	21	NO	NO	Outdoor
Culicoides brunnicans	Female	B	2022-06-24	0	1	2	27	16	YES	NO	Outdoor
Culicoides brunnicans	Female	B	2022-06-30	0	1.5	0	29	16	YES	NO	Outdoor
Culicoides brunnicans	Female	B	2022-07-08	0	1	0	29	17	NO	NO	Outdoor
Culicoides brunnicans	Female	B	2022-07-15	0	1	0	37	20	NO	NO	Outdoor
Culicoides brunnicans	Female	B	2022-07-23	0	2	0	30	18	NO	NO	Outdoor
Culicoides brunnicans	Female	B	2022-07-28	0	1	0	29	16	NO	NO	Outdoor
Culicoides brunnicans	Female	C	2022-06-17	0	0	0	37	21	NO	YES	Outdoor
Culicoides brunnicans	Female	C	2022-06-24	0	1	2	27	16	YES	YES	Outdoor
Culicoides brunnicans	Female	C	2022-06-30	1	1.5	0	29	16	YES	YES	Outdoor
Culicoides brunnicans	Female	C	2022-07-08	0	1	0	29	17	NO	YES	Outdoor
Culicoides brunnicans	Female	C	2022-07-15	0	1	0	37	20	NO	YES	Outdoor
Culicoides brunnicans	Female	C	2022-07-23	0	2	0	30	18	NO	YES	Outdoor
Culicoides brunnicans	Female	C	2022-07-28	0	1	0	29	16	NO	YES	Outdoor
Culicoides circumscriptus	Female	A	2022-06-17	26	0	0	37	21	NO	YES	Indoor
Culicoides circumscriptus	Female	A	2022-06-24	0	1	2	27	16	YES	YES	Indoor
Culicoides circumscriptus	Female	A	2022-06-30	0	1.5	0	29	16	YES	YES	Indoor
Culicoides circumscriptus	Female	A	2022-07-08	0	1	0	29	17	NO	YES	Indoor
Culicoides circumscriptus	Female	A	2022-07-15	2	1	0	37	20	NO	YES	Indoor
Culicoides circumscriptus	Female	A	2022-07-23	0	2	0	30	18	NO	YES	Indoor
Culicoides circumscriptus	Female	A	2022-07-28	2	1	0	29	16	NO	YES	Indoor
Culicoides circumscriptus	Female	B	2022-06-17	34	0	0	37	21	NO	NO	Outdoor
Culicoides circumscriptus	Female	B	2022-06-24	0	1	2	27	16	YES	NO	Outdoor
Culicoides circumscriptus	Female	B	2022-06-30	2	1.5	0	29	16	YES	NO	Outdoor
Culicoides circumscriptus	Female	B	2022-07-08	0	1	0	29	17	NO	NO	Outdoor
Culicoides circumscriptus	Female	B	2022-07-15	43	1	0	37	20	NO	NO	Outdoor
Culicoides circumscriptus	Female	B	2022-07-23	0	2	0	30	18	NO	NO	Outdoor
Culicoides circumscriptus	Female	B	2022-07-28	2	1	0	29	16	NO	NO	Outdoor
Culicoides circumscriptus	Female	C	2022-06-17	40	0	0	37	21	NO	YES	Outdoor
Culicoides circumscriptus	Female	C	2022-06-24	2	1	2	27	16	YES	YES	Outdoor
Culicoides circumscriptus	Female	C	2022-06-30	14	1.5	0	29	16	YES	YES	Outdoor
Culicoides circumscriptus	Female	C	2022-07-08	0	1	0	29	17	NO	YES	Outdoor
Culicoides circumscriptus	Female	C	2022-07-15	66	1	0	37	20	NO	YES	Outdoor
Culicoides circumscriptus	Female	C	2022-07-23	1	2	0	30	18	NO	YES	Outdoor
Culicoides circumscriptus	Female	C	2022-07-28	1	1	0	29	16	NO	YES	Outdoor
Culicoides dewulfi	Female	A	2022-06-17	0	0	0	37	21	NO	YES	Indoor
Culicoides dewulfi	Female	A	2022-06-24	0	1	2	27	16	YES	YES	Indoor
Culicoides dewulfi	Female	A	2022-06-30	0	1.5	0	29	16	YES	YES	Indoor
Culicoides dewulfi	Female	A	2022-07-08	0	1	0	29	17	NO	YES	Indoor
Culicoides dewulfi	Female	A	2022-07-15	0	1	0	37	20	NO	YES	Indoor
Culicoides dewulfi	Female	A	2022-07-23	0	2	0	30	18	NO	YES	Indoor
Culicoides dewulfi	Female	A	2022-07-28	0	1	0	29	16	NO	YES	Indoor
Culicoides dewulfi	Female	B	2022-06-17	0	0	0	37	21	NO	NO	Outdoor
Culicoides dewulfi	Female	B	2022-06-24	0	1	2	27	16	YES	NO	Outdoor
Culicoides dewulfi	Female	B	2022-06-30	0	1.5	0	29	16	YES	NO	Outdoor
Culicoides dewulfi	Female	B	2022-07-08	0	1	0	29	17	NO	NO	Outdoor
Culicoides dewulfi	Female	B	2022-07-15	0	1	0	37	20	NO	NO	Outdoor
Culicoides dewulfi	Female	B	2022-07-23	0	2	0	30	18	NO	NO	Outdoor
Culicoides dewulfi	Female	B	2022-07-28	0	1	0	29	16	NO	NO	Outdoor
Culicoides dewulfi	Female	C	2022-06-17	0	0	0	37	21	NO	YES	Outdoor
Culicoides dewulfi	Female	C	2022-06-24	0	1	2	27	16	YES	YES	Outdoor
Culicoides dewulfi	Female	C	2022-06-30	0	1.5	0	29	16	YES	YES	Outdoor
Culicoides dewulfi	Female	C	2022-07-08	0	1	0	29	17	NO	YES	Outdoor
Culicoides dewulfi	Female	C	2022-07-15	0	1	0	37	20	NO	YES	Outdoor
Culicoides dewulfi	Female	C	2022-07-23	0	2	0	30	18	NO	YES	Outdoor
Culicoides dewulfi	Female	C	2022-07-28	0	1	0	29	16	NO	YES	Outdoor
Culicoides festivipennis	Female	A	2022-06-17	26	0	0	37	21	NO	YES	Indoor
Culicoides festivipennis	Female	A	2022-06-24	0	1	2	27	16	YES	YES	Indoor
Culicoides festivipennis	Female	A	2022-06-30	0	1.5	0	29	16	YES	YES	Indoor
Culicoides festivipennis	Female	A	2022-07-08	0	1	0	29	17	NO	YES	Indoor
Culicoides festivipennis	Female	A	2022-07-15	4	1	0	37	20	NO	YES	Indoor
Culicoides festivipennis	Female	A	2022-07-23	0	2	0	30	18	NO	YES	Indoor
Culicoides festivipennis	Female	A	2022-07-28	6	1	0	29	16	NO	YES	Indoor
Culicoides festivipennis	Female	B	2022-06-17	6	0	0	37	21	NO	NO	Outdoor
Culicoides festivipennis	Female	B	2022-06-24	0	1	2	27	16	YES	NO	Outdoor
Culicoides festivipennis	Female	B	2022-06-30	0	1.5	0	29	16	YES	NO	Outdoor
Culicoides festivipennis	Female	B	2022-07-08	0	1	0	29	17	NO	NO	Outdoor
Culicoides festivipennis	Female	B	2022-07-15	10	1	0	37	20	NO	NO	Outdoor
Culicoides festivipennis	Female	B	2022-07-23	0	2	0	30	18	NO	NO	Outdoor
Culicoides festivipennis	Female	B	2022-07-28	1	1	0	29	16	NO	NO	Outdoor
Culicoides festivipennis	Female	C	2022-06-17	0	0	0	37	21	NO	YES	Outdoor
Culicoides festivipennis	Female	C	2022-06-24	0	1	2	27	16	YES	YES	Outdoor
Culicoides festivipennis	Female	C	2022-06-30	9	1.5	0	29	16	YES	YES	Outdoor
Culicoides festivipennis	Female	C	2022-07-08	0	1	0	29	17	NO	YES	Outdoor
Culicoides festivipennis	Female	C	2022-07-15	0	1	0	37	20	NO	YES	Outdoor
Culicoides festivipennis	Female	C	2022-07-23	0	2	0	30	18	NO	YES	Outdoor
Culicoides festivipennis	Female	C	2022-07-28	3	1	0	29	16	NO	YES	Outdoor
Culicoides flavipulicaris	Female	A	2022-06-17	0	0	0	37	21	NO	YES	Indoor
Culicoides flavipulicaris	Female	A	2022-06-24	0	1	2	27	16	YES	YES	Indoor
Culicoides flavipulicaris	Female	A	2022-06-30	0	1.5	0	29	16	YES	YES	Indoor
Culicoides flavipulicaris	Female	A	2022-07-08	0	1	0	29	17	NO	YES	Indoor
Culicoides flavipulicaris	Female	A	2022-07-15	0	1	0	37	20	NO	YES	Indoor
Culicoides flavipulicaris	Female	A	2022-07-23	0	2	0	30	18	NO	YES	Indoor
Culicoides flavipulicaris	Female	A	2022-07-28	2	1	0	29	16	NO	YES	Indoor
Culicoides flavipulicaris	Female	B	2022-06-17	0	0	0	37	21	NO	NO	Outdoor
Culicoides flavipulicaris	Female	B	2022-06-24	0	1	2	27	16	YES	NO	Outdoor
Culicoides flavipulicaris	Female	B	2022-06-30	0	1.5	0	29	16	YES	NO	Outdoor
Culicoides flavipulicaris	Female	B	2022-07-08	0	1	0	29	17	NO	NO	Outdoor
Culicoides flavipulicaris	Female	B	2022-07-15	0	1	0	37	20	NO	NO	Outdoor
Culicoides flavipulicaris	Female	B	2022-07-23	0	2	0	30	18	NO	NO	Outdoor
Culicoides flavipulicaris	Female	B	2022-07-28	0	1	0	29	16	NO	NO	Outdoor
Culicoides flavipulicaris	Female	C	2022-06-17	0	0	0	37	21	NO	YES	Outdoor
Culicoides flavipulicaris	Female	C	2022-06-24	0	1	2	27	16	YES	YES	Outdoor
Culicoides flavipulicaris	Female	C	2022-06-30	0	1.5	0	29	16	YES	YES	Outdoor
Culicoides flavipulicaris	Female	C	2022-07-08	0	1	0	29	17	NO	YES	Outdoor
Culicoides flavipulicaris	Female	C	2022-07-15	0	1	0	37	20	NO	YES	Outdoor
Culicoides flavipulicaris	Female	C	2022-07-23	0	2	0	30	18	NO	YES	Outdoor
Culicoides flavipulicaris	Female	C	2022-07-28	0	1	0	29	16	NO	YES	Outdoor
Culicoides lupicaris	Female	A	2022-06-17	0	0	0	37	21	NO	YES	Indoor
Culicoides lupicaris	Female	A	2022-06-24	0	1	2	27	16	YES	YES	Indoor
Culicoides lupicaris	Female	A	2022-06-30	0	1.5	0	29	16	YES	YES	Indoor
Culicoides lupicaris	Female	A	2022-07-08	0	1	0	29	17	NO	YES	Indoor
Culicoides lupicaris	Female	A	2022-07-15	0	1	0	37	20	NO	YES	Indoor
Culicoides lupicaris	Female	A	2022-07-23	0	2	0	30	18	NO	YES	Indoor
Culicoides lupicaris	Female	A	2022-07-28	0	1	0	29	16	NO	YES	Indoor
Culicoides lupicaris	Female	B	2022-06-17	0	0	0	37	21	NO	NO	Outdoor
Culicoides lupicaris	Female	B	2022-06-24	0	1	2	27	16	YES	NO	Outdoor
Culicoides lupicaris	Female	B	2022-06-30	0	1.5	0	29	16	YES	NO	Outdoor
Culicoides lupicaris	Female	B	2022-07-08	0	1	0	29	17	NO	NO	Outdoor
Culicoides lupicaris	Female	B	2022-07-15	0	1	0	37	20	NO	NO	Outdoor
Culicoides lupicaris	Female	B	2022-07-23	0	2	0	30	18	NO	NO	Outdoor
Culicoides lupicaris	Female	B	2022-07-28	0	1	0	29	16	NO	NO	Outdoor
Culicoides lupicaris	Female	C	2022-06-17	13	0	0	37	21	NO	YES	Outdoor
Culicoides lupicaris	Female	C	2022-06-24	0	1	2	27	16	YES	YES	Outdoor
Culicoides lupicaris	Female	C	2022-06-30	0	1.5	0	29	16	YES	YES	Outdoor
Culicoides lupicaris	Female	C	2022-07-08	0	1	0	29	17	NO	YES	Outdoor
Culicoides lupicaris	Female	C	2022-07-15	0	1	0	37	20	NO	YES	Outdoor
Culicoides lupicaris	Female	C	2022-07-23	0	2	0	30	18	NO	YES	Outdoor
Culicoides lupicaris	Female	C	2022-07-28	0	1	0	29	16	NO	YES	Outdoor
Culicoides nubeculosus	Female	A	2022-06-17	0	0	0	37	21	NO	YES	Indoor
Culicoides nubeculosus	Female	A	2022-06-24	0	1	2	27	16	YES	YES	Indoor
Culicoides nubeculosus	Female	A	2022-06-30	0	1.5	0	29	16	YES	YES	Indoor
Culicoides nubeculosus	Female	A	2022-07-08	1	1	0	29	17	NO	YES	Indoor
Culicoides nubeculosus	Female	A	2022-07-15	0	1	0	37	20	NO	YES	Indoor
Culicoides nubeculosus	Female	A	2022-07-23	0	2	0	30	18	NO	YES	Indoor
Culicoides nubeculosus	Female	A	2022-07-28	0	1	0	29	16	NO	YES	Indoor
Culicoides nubeculosus	Female	B	2022-06-17	0	0	0	37	21	NO	NO	Outdoor
Culicoides nubeculosus	Female	B	2022-06-24	0	1	2	27	16	YES	NO	Outdoor
Culicoides nubeculosus	Female	B	2022-06-30	0	1.5	0	29	16	YES	NO	Outdoor
Culicoides nubeculosus	Female	B	2022-07-08	1	1	0	29	17	NO	NO	Outdoor
Culicoides nubeculosus	Female	B	2022-07-15	0	1	0	37	20	NO	NO	Outdoor
Culicoides nubeculosus	Female	B	2022-07-23	0	2	0	30	18	NO	NO	Outdoor
Culicoides nubeculosus	Female	B	2022-07-28	0	1	0	29	16	NO	NO	Outdoor
Culicoides nubeculosus	Female	C	2022-06-17	134	0	0	37	21	NO	YES	Outdoor
Culicoides nubeculosus	Female	C	2022-06-24	29	1	2	27	16	YES	YES	Outdoor
Culicoides nubeculosus	Female	C	2022-06-30	10	1.5	0	29	16	YES	YES	Outdoor
Culicoides nubeculosus	Female	C	2022-07-08	58	1	0	29	17	NO	YES	Outdoor
Culicoides nubeculosus	Female	C	2022-07-15	17	1	0	37	20	NO	YES	Outdoor
Culicoides nubeculosus	Female	C	2022-07-23	0	2	0	30	18	NO	YES	Outdoor
Culicoides nubeculosus	Female	C	2022-07-28	0	1	0	29	16	NO	YES	Outdoor
Culicoides obscot	Female	A	2022-06-17	207	0	0	37	21	NO	YES	Indoor
Culicoides obscot	Female	A	2022-06-24	166	1	2	27	16	YES	YES	Indoor
Culicoides obscot	Female	A	2022-06-30	0	1.5	0	29	16	YES	YES	Indoor
Culicoides obscot	Female	A	2022-07-08	47	1	0	29	17	NO	YES	Indoor
Culicoides obscot	Female	A	2022-07-15	50	1	0	37	20	NO	YES	Indoor
Culicoides obscot	Female	A	2022-07-23	6	2	0	30	18	NO	YES	Indoor
Culicoides obscot	Female	A	2022-07-28	101	1	0	29	16	NO	YES	Indoor
Culicoides obscot	Female	B	2022-06-17	44	0	0	37	21	NO	NO	Outdoor
Culicoides obscot	Female	B	2022-06-24	0	1	2	27	16	YES	NO	Outdoor
Culicoides obscot	Female	B	2022-06-30	10	1.5	0	29	16	YES	NO	Outdoor
Culicoides obscot	Female	B	2022-07-08	10	1	0	29	17	NO	NO	Outdoor
Culicoides obscot	Female	B	2022-07-15	66	1	0	37	20	NO	NO	Outdoor
Culicoides obscot	Female	B	2022-07-23	1	2	0	30	18	NO	NO	Outdoor
Culicoides obscot	Female	B	2022-07-28	6	1	0	29	16	NO	NO	Outdoor
Culicoides obscot	Female	C	2022-06-17	40	0	0	37	21	NO	YES	Outdoor
Culicoides obscot	Female	C	2022-06-24	17	1	2	27	16	YES	YES	Outdoor
Culicoides obscot	Female	C	2022-06-30	7	1.5	0	29	16	YES	YES	Outdoor
Culicoides obscot	Female	C	2022-07-08	256	1	0	29	17	NO	YES	Outdoor
Culicoides obscot	Female	C	2022-07-15	199	1	0	37	20	NO	YES	Outdoor
Culicoides obscot	Female	C	2022-07-23	5	2	0	30	18	NO	YES	Outdoor
Culicoides obscot	Female	C	2022-07-28	18	1	0	29	16	NO	YES	Outdoor
Culicoides parroti	Female	A	2022-06-17	0	0	0	37	21	NO	YES	Indoor
Culicoides parroti	Female	A	2022-06-24	0	1	2	27	16	YES	YES	Indoor
Culicoides parroti	Female	A	2022-06-30	0	1.5	0	29	16	YES	YES	Indoor
Culicoides parroti	Female	A	2022-07-08	0	1	0	29	17	NO	YES	Indoor
Culicoides parroti	Female	A	2022-07-15	0	1	0	37	20	NO	YES	Indoor
Culicoides parroti	Female	A	2022-07-23	0	2	0	30	18	NO	YES	Indoor
Culicoides parroti	Female	A	2022-07-28	0	1	0	29	16	NO	YES	Indoor
Culicoides parroti	Female	B	2022-06-17	0	0	0	37	21	NO	NO	Outdoor
Culicoides parroti	Female	B	2022-06-24	0	1	2	27	16	YES	NO	Outdoor
Culicoides parroti	Female	B	2022-06-30	0	1.5	0	29	16	YES	NO	Outdoor
Culicoides parroti	Female	B	2022-07-08	0	1	0	29	17	NO	NO	Outdoor
Culicoides parroti	Female	B	2022-07-15	5	1	0	37	20	NO	NO	Outdoor
Culicoides parroti	Female	B	2022-07-23	0	2	0	30	18	NO	NO	Outdoor
Culicoides parroti	Female	B	2022-07-28	0	1	0	29	16	NO	NO	Outdoor
Culicoides parroti	Female	C	2022-06-17	13	0	0	37	21	NO	YES	Outdoor
Culicoides parroti	Female	C	2022-06-24	0	1	2	27	16	YES	YES	Outdoor
Culicoides parroti	Female	C	2022-06-30	1	1.5	0	29	16	YES	YES	Outdoor
Culicoides parroti	Female	C	2022-07-08	12	1	0	29	17	NO	YES	Outdoor
Culicoides parroti	Female	C	2022-07-15	0	1	0	37	20	NO	YES	Outdoor
Culicoides parroti	Female	C	2022-07-23	0	2	0	30	18	NO	YES	Outdoor
Culicoides parroti	Female	C	2022-07-28	0	1	0	29	16	NO	YES	Outdoor
Culicoides picturatus	Female	A	2022-06-17	0	0	0	37	21	NO	YES	Indoor
Culicoides picturatus	Female	A	2022-06-24	0	1	2	27	16	YES	YES	Indoor
Culicoides picturatus	Female	A	2022-06-30	0	1.5	0	29	16	YES	YES	Indoor
Culicoides picturatus	Female	A	2022-07-08	0	1	0	29	17	NO	YES	Indoor
Culicoides picturatus	Female	A	2022-07-15	0	1	0	37	20	NO	YES	Indoor
Culicoides picturatus	Female	A	2022-07-23	1	2	0	30	18	NO	YES	Indoor
Culicoides picturatus	Female	A	2022-07-28	0	1	0	29	16	NO	YES	Indoor
Culicoides picturatus	Female	B	2022-06-17	0	0	0	37	21	NO	NO	Outdoor
Culicoides picturatus	Female	B	2022-06-24	0	1	2	27	16	YES	NO	Outdoor
Culicoides picturatus	Female	B	2022-06-30	0	1.5	0	29	16	YES	NO	Outdoor
Culicoides picturatus	Female	B	2022-07-08	0	1	0	29	17	NO	NO	Outdoor
Culicoides picturatus	Female	B	2022-07-15	0	1	0	37	20	NO	NO	Outdoor
Culicoides picturatus	Female	B	2022-07-23	0	2	0	30	18	NO	NO	Outdoor
Culicoides picturatus	Female	B	2022-07-28	0	1	0	29	16	NO	NO	Outdoor
Culicoides picturatus	Female	C	2022-06-17	0	0	0	37	21	NO	YES	Outdoor
Culicoides picturatus	Female	C	2022-06-24	0	1	2	27	16	YES	YES	Outdoor
Culicoides picturatus	Female	C	2022-06-30	0	1.5	0	29	16	YES	YES	Outdoor
Culicoides picturatus	Female	C	2022-07-08	0	1	0	29	17	NO	YES	Outdoor
Culicoides picturatus	Female	C	2022-07-15	0	1	0	37	20	NO	YES	Outdoor
Culicoides picturatus	Female	C	2022-07-23	0	2	0	30	18	NO	YES	Outdoor
Culicoides picturatus	Female	C	2022-07-28	0	1	0	29	16	NO	YES	Outdoor
Culicoides pulicaris	Female	A	2022-06-17	0	0	0	37	21	NO	YES	Indoor
Culicoides pulicaris	Female	A	2022-06-24	0	1	2	27	16	YES	YES	Indoor
Culicoides pulicaris	Female	A	2022-06-30	0	1.5	0	29	16	YES	YES	Indoor
Culicoides pulicaris	Female	A	2022-07-08	2	1	0	29	17	NO	YES	Indoor
Culicoides pulicaris	Female	A	2022-07-15	0	1	0	37	20	NO	YES	Indoor
Culicoides pulicaris	Female	A	2022-07-23	0	2	0	30	18	NO	YES	Indoor
Culicoides pulicaris	Female	A	2022-07-28	15	1	0	29	16	NO	YES	Indoor
Culicoides pulicaris	Female	B	2022-06-17	0	0	0	37	21	NO	NO	Outdoor
Culicoides pulicaris	Female	B	2022-06-24	0	1	2	27	16	YES	NO	Outdoor
Culicoides pulicaris	Female	B	2022-06-30	0	1.5	0	29	16	YES	NO	Outdoor
Culicoides pulicaris	Female	B	2022-07-08	2	1	0	29	17	NO	NO	Outdoor
Culicoides pulicaris	Female	B	2022-07-15	0	1	0	37	20	NO	NO	Outdoor
Culicoides pulicaris	Female	B	2022-07-23	0	2	0	30	18	NO	NO	Outdoor
Culicoides pulicaris	Female	B	2022-07-28	0	1	0	29	16	NO	NO	Outdoor
Culicoides pulicaris	Female	C	2022-06-17	0	0	0	37	21	NO	YES	Outdoor
Culicoides pulicaris	Female	C	2022-06-24	0	1	2	27	16	YES	YES	Outdoor
Culicoides pulicaris	Female	C	2022-06-30	0	1.5	0	29	16	YES	YES	Outdoor
Culicoides pulicaris	Female	C	2022-07-08	12	1	0	29	17	NO	YES	Outdoor
Culicoides pulicaris	Female	C	2022-07-15	17	1	0	37	20	NO	YES	Outdoor
Culicoides pulicaris	Female	C	2022-07-23	2	2	0	30	18	NO	YES	Outdoor
Culicoides pulicaris	Female	C	2022-07-28	1	1	0	29	16	NO	YES	Outdoor
Culicoides punctatus	Female	A	2022-06-17	17	0	0	37	21	NO	YES	Indoor
Culicoides punctatus	Female	A	2022-06-24	6	1	2	27	16	YES	YES	Indoor
Culicoides punctatus	Female	A	2022-06-30	0	1.5	0	29	16	YES	YES	Indoor
Culicoides punctatus	Female	A	2022-07-08	7	1	0	29	17	NO	YES	Indoor
Culicoides punctatus	Female	A	2022-07-15	12	1	0	37	20	NO	YES	Indoor
Culicoides punctatus	Female	A	2022-07-23	1	2	0	30	18	NO	YES	Indoor
Culicoides punctatus	Female	A	2022-07-28	11	1	0	29	16	NO	YES	Indoor
Culicoides punctatus	Female	B	2022-06-17	6	0	0	37	21	NO	NO	Outdoor
Culicoides punctatus	Female	B	2022-06-24	0	1	2	27	16	YES	NO	Outdoor
Culicoides punctatus	Female	B	2022-06-30	14	1.5	0	29	16	YES	NO	Outdoor
Culicoides punctatus	Female	B	2022-07-08	6	1	0	29	17	NO	NO	Outdoor
Culicoides punctatus	Female	B	2022-07-15	5	1	0	37	20	NO	NO	Outdoor
Culicoides punctatus	Female	B	2022-07-23	2	2	0	30	18	NO	NO	Outdoor
Culicoides punctatus	Female	B	2022-07-28	2	1	0	29	16	NO	NO	Outdoor
Culicoides punctatus	Female	C	2022-06-17	0	0	0	37	21	NO	YES	Outdoor
Culicoides punctatus	Female	C	2022-06-24	0	1	2	27	16	YES	YES	Outdoor
Culicoides punctatus	Female	C	2022-06-30	0	1.5	0	29	16	YES	YES	Outdoor
Culicoides punctatus	Female	C	2022-07-08	0	1	0	29	17	NO	YES	Outdoor
Culicoides punctatus	Female	C	2022-07-15	17	1	0	37	20	NO	YES	Outdoor
Culicoides punctatus	Female	C	2022-07-23	0	2	0	30	18	NO	YES	Outdoor
Culicoides punctatus	Female	C	2022-07-28	0	1	0	29	16	NO	YES	Outdoor
Culicoides riethi	Female	A	2022-06-17	0	0	0	37	21	NO	YES	Indoor
Culicoides riethi	Female	A	2022-06-24	0	1	2	27	16	YES	YES	Indoor
Culicoides riethi	Female	A	2022-06-30	0	1.5	0	29	16	YES	YES	Indoor
Culicoides riethi	Female	A	2022-07-08	0	1	0	29	17	NO	YES	Indoor
Culicoides riethi	Female	A	2022-07-15	0	1	0	37	20	NO	YES	Indoor
Culicoides riethi	Female	A	2022-07-23	0	2	0	30	18	NO	YES	Indoor
Culicoides riethi	Female	A	2022-07-28	0	1	0	29	16	NO	YES	Indoor
Culicoides riethi	Female	B	2022-06-17	6	0	0	37	21	NO	NO	Outdoor
Culicoides riethi	Female	B	2022-06-24	0	1	2	27	16	YES	NO	Outdoor
Culicoides riethi	Female	B	2022-06-30	0	1.5	0	29	16	YES	NO	Outdoor
Culicoides riethi	Female	B	2022-07-08	0	1	0	29	17	NO	NO	Outdoor
Culicoides riethi	Female	B	2022-07-15	0	1	0	37	20	NO	NO	Outdoor
Culicoides riethi	Female	B	2022-07-23	0	2	0	30	18	NO	NO	Outdoor
Culicoides riethi	Female	B	2022-07-28	0	1	0	29	16	NO	NO	Outdoor
Culicoides riethi	Female	C	2022-06-17	0	0	0	37	21	NO	YES	Outdoor
Culicoides riethi	Female	C	2022-06-24	0	1	2	27	16	YES	YES	Outdoor
Culicoides riethi	Female	C	2022-06-30	0	1.5	0	29	16	YES	YES	Outdoor
Culicoides riethi	Female	C	2022-07-08	0	1	0	29	17	NO	YES	Outdoor
Culicoides riethi	Female	C	2022-07-15	0	1	0	37	20	NO	YES	Outdoor
Culicoides riethi	Female	C	2022-07-23	0	2	0	30	18	NO	YES	Outdoor
Culicoides riethi	Female	C	2022-07-28	0	1	0	29	16	NO	YES	Outdoor
Culicoides brunnicans	Male	A	2022-06-17	0	0	0	37	21	NO	YES	Indoor
Culicoides brunnicans	Male	A	2022-06-24	0	1	2	27	16	YES	YES	Indoor
Culicoides brunnicans	Male	A	2022-06-30	0	1.5	0	29	16	YES	YES	Indoor
Culicoides brunnicans	Male	A	2022-07-08	0	1	0	29	17	NO	YES	Indoor
Culicoides brunnicans	Male	A	2022-07-15	0	1	0	37	20	NO	YES	Indoor
Culicoides brunnicans	Male	A	2022-07-23	0	2	0	30	18	NO	YES	Indoor
Culicoides brunnicans	Male	A	2022-07-28	0	1	0	29	16	NO	YES	Indoor
Culicoides brunnicans	Male	B	2022-06-17	0	0	0	37	21	NO	NO	Outdoor
Culicoides brunnicans	Male	B	2022-06-24	0	1	2	27	16	YES	NO	Outdoor
Culicoides brunnicans	Male	B	2022-06-30	0	1.5	0	29	16	YES	NO	Outdoor
Culicoides brunnicans	Male	B	2022-07-08	0	1	0	29	17	NO	NO	Outdoor
Culicoides brunnicans	Male	B	2022-07-15	0	1	0	37	20	NO	NO	Outdoor
Culicoides brunnicans	Male	B	2022-07-23	0	2	0	30	18	NO	NO	Outdoor
Culicoides brunnicans	Male	B	2022-07-28	0	1	0	29	16	NO	NO	Outdoor
Culicoides brunnicans	Male	C	2022-06-17	0	0	0	37	21	NO	YES	Outdoor
Culicoides brunnicans	Male	C	2022-06-24	0	1	2	27	16	YES	YES	Outdoor
Culicoides brunnicans	Male	C	2022-06-30	1	1.5	0	29	16	YES	YES	Outdoor
Culicoides brunnicans	Male	C	2022-07-08	0	1	0	29	17	NO	YES	Outdoor
Culicoides brunnicans	Male	C	2022-07-15	0	1	0	37	20	NO	YES	Outdoor
Culicoides brunnicans	Male	C	2022-07-23	0	2	0	30	18	NO	YES	Outdoor
Culicoides brunnicans	Male	C	2022-07-28	0	1	0	29	16	NO	YES	Outdoor
Culicoides circumscriptus	Male	A	2022-06-17	0	0	0	37	21	NO	YES	Indoor
Culicoides circumscriptus	Male	A	2022-06-24	0	1	2	27	16	YES	YES	Indoor
Culicoides circumscriptus	Male	A	2022-06-30	0	1.5	0	29	16	YES	YES	Indoor
Culicoides circumscriptus	Male	A	2022-07-08	0	1	0	29	17	NO	YES	Indoor
Culicoides circumscriptus	Male	A	2022-07-15	0	1	0	37	20	NO	YES	Indoor
Culicoides circumscriptus	Male	A	2022-07-23	0	2	0	30	18	NO	YES	Indoor
Culicoides circumscriptus	Male	A	2022-07-28	0	1	0	29	16	NO	YES	Indoor
Culicoides circumscriptus	Male	B	2022-06-17	6	0	0	37	21	NO	NO	Outdoor
Culicoides circumscriptus	Male	B	2022-06-24	0	1	2	27	16	YES	NO	Outdoor
Culicoides circumscriptus	Male	B	2022-06-30	0	1.5	0	29	16	YES	NO	Outdoor
Culicoides circumscriptus	Male	B	2022-07-08	0	1	0	29	17	NO	NO	Outdoor
Culicoides circumscriptus	Male	B	2022-07-15	5	1	0	37	20	NO	NO	Outdoor
Culicoides circumscriptus	Male	B	2022-07-23	0	2	0	30	18	NO	NO	Outdoor
Culicoides circumscriptus	Male	B	2022-07-28	0	1	0	29	16	NO	NO	Outdoor
Culicoides circumscriptus	Male	C	2022-06-17	0	0	0	37	21	NO	YES	Outdoor
Culicoides circumscriptus	Male	C	2022-06-24	0	1	2	27	16	YES	YES	Outdoor
Culicoides circumscriptus	Male	C	2022-06-30	0	1.5	0	29	16	YES	YES	Outdoor
Culicoides circumscriptus	Male	C	2022-07-08	0	1	0	29	17	NO	YES	Outdoor
Culicoides circumscriptus	Male	C	2022-07-15	17	1	0	37	20	NO	YES	Outdoor
Culicoides circumscriptus	Male	C	2022-07-23	0	2	0	30	18	NO	YES	Outdoor
Culicoides circumscriptus	Male	C	2022-07-28	0	1	0	29	16	NO	YES	Outdoor
Culicoides dewulfi	Male	A	2022-06-17	9	0	0	37	21	NO	YES	Indoor
Culicoides dewulfi	Male	A	2022-06-24	0	1	2	27	16	YES	YES	Indoor
Culicoides dewulfi	Male	A	2022-06-30	0	1.5	0	29	16	YES	YES	Indoor
Culicoides dewulfi	Male	A	2022-07-08	0	1	0	29	17	NO	YES	Indoor
Culicoides dewulfi	Male	A	2022-07-15	0	1	0	37	20	NO	YES	Indoor
Culicoides dewulfi	Male	A	2022-07-23	0	2	0	30	18	NO	YES	Indoor
Culicoides dewulfi	Male	A	2022-07-28	0	1	0	29	16	NO	YES	Indoor
Culicoides dewulfi	Male	B	2022-06-17	0	0	0	37	21	NO	NO	Outdoor
Culicoides dewulfi	Male	B	2022-06-24	0	1	2	27	16	YES	NO	Outdoor
Culicoides dewulfi	Male	B	2022-06-30	0	1.5	0	29	16	YES	NO	Outdoor
Culicoides dewulfi	Male	B	2022-07-08	0	1	0	29	17	NO	NO	Outdoor
Culicoides dewulfi	Male	B	2022-07-15	0	1	0	37	20	NO	NO	Outdoor
Culicoides dewulfi	Male	B	2022-07-23	0	2	0	30	18	NO	NO	Outdoor
Culicoides dewulfi	Male	B	2022-07-28	0	1	0	29	16	NO	NO	Outdoor
Culicoides dewulfi	Male	C	2022-06-17	0	0	0	37	21	NO	YES	Outdoor
Culicoides dewulfi	Male	C	2022-06-24	0	1	2	27	16	YES	YES	Outdoor
Culicoides dewulfi	Male	C	2022-06-30	0	1.5	0	29	16	YES	YES	Outdoor
Culicoides dewulfi	Male	C	2022-07-08	0	1	0	29	17	NO	YES	Outdoor
Culicoides dewulfi	Male	C	2022-07-15	0	1	0	37	20	NO	YES	Outdoor
Culicoides dewulfi	Male	C	2022-07-23	0	2	0	30	18	NO	YES	Outdoor
Culicoides dewulfi	Male	C	2022-07-28	0	1	0	29	16	NO	YES	Outdoor
Culicoides festivipennis	Male	A	2022-06-17	0	0	0	37	21	NO	YES	Indoor
Culicoides festivipennis	Male	A	2022-06-24	0	1	2	27	16	YES	YES	Indoor
Culicoides festivipennis	Male	A	2022-06-30	0	1.5	0	29	16	YES	YES	Indoor
Culicoides festivipennis	Male	A	2022-07-08	0	1	0	29	17	NO	YES	Indoor
Culicoides festivipennis	Male	A	2022-07-15	0	1	0	37	20	NO	YES	Indoor
Culicoides festivipennis	Male	A	2022-07-23	0	2	0	30	18	NO	YES	Indoor
Culicoides festivipennis	Male	A	2022-07-28	0	1	0	29	16	NO	YES	Indoor
Culicoides festivipennis	Male	B	2022-06-17	0	0	0	37	21	NO	NO	Outdoor
Culicoides festivipennis	Male	B	2022-06-24	0	1	2	27	16	YES	NO	Outdoor
Culicoides festivipennis	Male	B	2022-06-30	0	1.5	0	29	16	YES	NO	Outdoor
Culicoides festivipennis	Male	B	2022-07-08	0	1	0	29	17	NO	NO	Outdoor
Culicoides festivipennis	Male	B	2022-07-15	5	1	0	37	20	NO	NO	Outdoor
Culicoides festivipennis	Male	B	2022-07-23	0	2	0	30	18	NO	NO	Outdoor
Culicoides festivipennis	Male	B	2022-07-28	0	1	0	29	16	NO	NO	Outdoor
Culicoides festivipennis	Male	C	2022-06-17	0	0	0	37	21	NO	YES	Outdoor
Culicoides festivipennis	Male	C	2022-06-24	0	1	2	27	16	YES	YES	Outdoor
Culicoides festivipennis	Male	C	2022-06-30	0	1.5	0	29	16	YES	YES	Outdoor
Culicoides festivipennis	Male	C	2022-07-08	12	1	0	29	17	NO	YES	Outdoor
Culicoides festivipennis	Male	C	2022-07-15	0	1	0	37	20	NO	YES	Outdoor
Culicoides festivipennis	Male	C	2022-07-23	0	2	0	30	18	NO	YES	Outdoor
Culicoides festivipennis	Male	C	2022-07-28	0	1	0	29	16	NO	YES	Outdoor
Culicoides flavipulicaris	Male	A	2022-06-17	0	0	0	37	21	NO	YES	Indoor
Culicoides flavipulicaris	Male	A	2022-06-24	0	1	2	27	16	YES	YES	Indoor
Culicoides flavipulicaris	Male	A	2022-06-30	0	1.5	0	29	16	YES	YES	Indoor
Culicoides flavipulicaris	Male	A	2022-07-08	0	1	0	29	17	NO	YES	Indoor
Culicoides flavipulicaris	Male	A	2022-07-15	0	1	0	37	20	NO	YES	Indoor
Culicoides flavipulicaris	Male	A	2022-07-23	0	2	0	30	18	NO	YES	Indoor
Culicoides flavipulicaris	Male	A	2022-07-28	0	1	0	29	16	NO	YES	Indoor
Culicoides flavipulicaris	Male	B	2022-06-17	0	0	0	37	21	NO	NO	Outdoor
Culicoides flavipulicaris	Male	B	2022-06-24	0	1	2	27	16	YES	NO	Outdoor
Culicoides flavipulicaris	Male	B	2022-06-30	0	1.5	0	29	16	YES	NO	Outdoor
Culicoides flavipulicaris	Male	B	2022-07-08	0	1	0	29	17	NO	NO	Outdoor
Culicoides flavipulicaris	Male	B	2022-07-15	0	1	0	37	20	NO	NO	Outdoor
Culicoides flavipulicaris	Male	B	2022-07-23	0	2	0	30	18	NO	NO	Outdoor
Culicoides flavipulicaris	Male	B	2022-07-28	0	1	0	29	16	NO	NO	Outdoor
Culicoides flavipulicaris	Male	C	2022-06-17	0	0	0	37	21	NO	YES	Outdoor
Culicoides flavipulicaris	Male	C	2022-06-24	0	1	2	27	16	YES	YES	Outdoor
Culicoides flavipulicaris	Male	C	2022-06-30	0	1.5	0	29	16	YES	YES	Outdoor
Culicoides flavipulicaris	Male	C	2022-07-08	0	1	0	29	17	NO	YES	Outdoor
Culicoides flavipulicaris	Male	C	2022-07-15	0	1	0	37	20	NO	YES	Outdoor
Culicoides flavipulicaris	Male	C	2022-07-23	0	2	0	30	18	NO	YES	Outdoor
Culicoides flavipulicaris	Male	C	2022-07-28	0	1	0	29	16	NO	YES	Outdoor
Culicoides lupicaris	Male	A	2022-06-17	0	0	0	37	21	NO	YES	Indoor
Culicoides lupicaris	Male	A	2022-06-24	0	1	2	27	16	YES	YES	Indoor
Culicoides lupicaris	Male	A	2022-06-30	0	1.5	0	29	16	YES	YES	Indoor
Culicoides lupicaris	Male	A	2022-07-08	0	1	0	29	17	NO	YES	Indoor
Culicoides lupicaris	Male	A	2022-07-15	0	1	0	37	20	NO	YES	Indoor
Culicoides lupicaris	Male	A	2022-07-23	0	2	0	30	18	NO	YES	Indoor
Culicoides lupicaris	Male	A	2022-07-28	0	1	0	29	16	NO	YES	Indoor
Culicoides lupicaris	Male	B	2022-06-17	0	0	0	37	21	NO	NO	Outdoor
Culicoides lupicaris	Male	B	2022-06-24	0	1	2	27	16	YES	NO	Outdoor
Culicoides lupicaris	Male	B	2022-06-30	0	1.5	0	29	16	YES	NO	Outdoor
Culicoides lupicaris	Male	B	2022-07-08	0	1	0	29	17	NO	NO	Outdoor
Culicoides lupicaris	Male	B	2022-07-15	0	1	0	37	20	NO	NO	Outdoor
Culicoides lupicaris	Male	B	2022-07-23	0	2	0	30	18	NO	NO	Outdoor
Culicoides lupicaris	Male	B	2022-07-28	0	1	0	29	16	NO	NO	Outdoor
Culicoides lupicaris	Male	C	2022-06-17	0	0	0	37	21	NO	YES	Outdoor
Culicoides lupicaris	Male	C	2022-06-24	2	1	2	27	16	YES	YES	Outdoor
Culicoides lupicaris	Male	C	2022-06-30	1	1.5	0	29	16	YES	YES	Outdoor
Culicoides lupicaris	Male	C	2022-07-08	0	1	0	29	17	NO	YES	Outdoor
Culicoides lupicaris	Male	C	2022-07-15	0	1	0	37	20	NO	YES	Outdoor
Culicoides lupicaris	Male	C	2022-07-23	0	2	0	30	18	NO	YES	Outdoor
Culicoides lupicaris	Male	C	2022-07-28	1	1	0	29	16	NO	YES	Outdoor
Culicoides nubeculosus	Male	A	2022-06-17	0	0	0	37	21	NO	YES	Indoor
Culicoides nubeculosus	Male	A	2022-06-24	0	1	2	27	16	YES	YES	Indoor
Culicoides nubeculosus	Male	A	2022-06-30	0	1.5	0	29	16	YES	YES	Indoor
Culicoides nubeculosus	Male	A	2022-07-08	0	1	0	29	17	NO	YES	Indoor
Culicoides nubeculosus	Male	A	2022-07-15	0	1	0	37	20	NO	YES	Indoor
Culicoides nubeculosus	Male	A	2022-07-23	0	2	0	30	18	NO	YES	Indoor
Culicoides nubeculosus	Male	A	2022-07-28	0	1	0	29	16	NO	YES	Indoor
Culicoides nubeculosus	Male	B	2022-06-17	0	0	0	37	21	NO	NO	Outdoor
Culicoides nubeculosus	Male	B	2022-06-24	0	1	2	27	16	YES	NO	Outdoor
Culicoides nubeculosus	Male	B	2022-06-30	0	1.5	0	29	16	YES	NO	Outdoor
Culicoides nubeculosus	Male	B	2022-07-08	0	1	0	29	17	NO	NO	Outdoor
Culicoides nubeculosus	Male	B	2022-07-15	0	1	0	37	20	NO	NO	Outdoor
Culicoides nubeculosus	Male	B	2022-07-23	0	2	0	30	18	NO	NO	Outdoor
Culicoides nubeculosus	Male	B	2022-07-28	0	1	0	29	16	NO	NO	Outdoor
Culicoides nubeculosus	Male	C	2022-06-17	0	0	0	37	21	NO	YES	Outdoor
Culicoides nubeculosus	Male	C	2022-06-24	0	1	2	27	16	YES	YES	Outdoor
Culicoides nubeculosus	Male	C	2022-06-30	0	1.5	0	29	16	YES	YES	Outdoor
Culicoides nubeculosus	Male	C	2022-07-08	0	1	0	29	17	NO	YES	Outdoor
Culicoides nubeculosus	Male	C	2022-07-15	0	1	0	37	20	NO	YES	Outdoor
Culicoides nubeculosus	Male	C	2022-07-23	0	2	0	30	18	NO	YES	Outdoor
Culicoides nubeculosus	Male	C	2022-07-28	0	1	0	29	16	NO	YES	Outdoor
Culicoides obscot	Male	A	2022-06-17	9	0	0	37	21	NO	YES	Indoor
Culicoides obscot	Male	A	2022-06-24	2	1	2	27	16	YES	YES	Indoor
Culicoides obscot	Male	A	2022-06-30	0	1.5	0	29	16	YES	YES	Indoor
Culicoides obscot	Male	A	2022-07-08	2	1	0	29	17	NO	YES	Indoor
Culicoides obscot	Male	A	2022-07-15	2	1	0	37	20	NO	YES	Indoor
Culicoides obscot	Male	A	2022-07-23	0	2	0	30	18	NO	YES	Indoor
Culicoides obscot	Male	A	2022-07-28	0	1	0	29	16	NO	YES	Indoor
Culicoides obscot	Male	B	2022-06-17	0	0	0	37	21	NO	NO	Outdoor
Culicoides obscot	Male	B	2022-06-24	0	1	2	27	16	YES	NO	Outdoor
Culicoides obscot	Male	B	2022-06-30	0	1.5	0	29	16	YES	NO	Outdoor
Culicoides obscot	Male	B	2022-07-08	1	1	0	29	17	NO	NO	Outdoor
Culicoides obscot	Male	B	2022-07-15	0	1	0	37	20	NO	NO	Outdoor
Culicoides obscot	Male	B	2022-07-23	0	2	0	30	18	NO	NO	Outdoor
Culicoides obscot	Male	B	2022-07-28	0	1	0	29	16	NO	NO	Outdoor
Culicoides obscot	Male	C	2022-06-17	0	0	0	37	21	NO	YES	Outdoor
Culicoides obscot	Male	C	2022-06-24	0	1	2	27	16	YES	YES	Outdoor
Culicoides obscot	Male	C	2022-06-30	0	1.5	0	29	16	YES	YES	Outdoor
Culicoides obscot	Male	C	2022-07-08	0	1	0	29	17	NO	YES	Outdoor
Culicoides obscot	Male	C	2022-07-15	0	1	0	37	20	NO	YES	Outdoor
Culicoides obscot	Male	C	2022-07-23	0	2	0	30	18	NO	YES	Outdoor
Culicoides obscot	Male	C	2022-07-28	0	1	0	29	16	NO	YES	Outdoor
Culicoides parroti	Male	A	2022-06-17	0	0	0	37	21	NO	YES	Indoor
Culicoides parroti	Male	A	2022-06-24	0	1	2	27	16	YES	YES	Indoor
Culicoides parroti	Male	A	2022-06-30	0	1.5	0	29	16	YES	YES	Indoor
Culicoides parroti	Male	A	2022-07-08	1	1	0	29	17	NO	YES	Indoor
Culicoides parroti	Male	A	2022-07-15	0	1	0	37	20	NO	YES	Indoor
Culicoides parroti	Male	A	2022-07-23	0	2	0	30	18	NO	YES	Indoor
Culicoides parroti	Male	A	2022-07-28	0	1	0	29	16	NO	YES	Indoor
Culicoides parroti	Male	B	2022-06-17	0	0	0	37	21	NO	NO	Outdoor
Culicoides parroti	Male	B	2022-06-24	0	1	2	27	16	YES	NO	Outdoor
Culicoides parroti	Male	B	2022-06-30	0	1.5	0	29	16	YES	NO	Outdoor
Culicoides parroti	Male	B	2022-07-08	0	1	0	29	17	NO	NO	Outdoor
Culicoides parroti	Male	B	2022-07-15	0	1	0	37	20	NO	NO	Outdoor
Culicoides parroti	Male	B	2022-07-23	0	2	0	30	18	NO	NO	Outdoor
Culicoides parroti	Male	B	2022-07-28	0	1	0	29	16	NO	NO	Outdoor
Culicoides parroti	Male	C	2022-06-17	0	0	0	37	21	NO	YES	Outdoor
Culicoides parroti	Male	C	2022-06-24	0	1	2	27	16	YES	YES	Outdoor
Culicoides parroti	Male	C	2022-06-30	0	1.5	0	29	16	YES	YES	Outdoor
Culicoides parroti	Male	C	2022-07-08	0	1	0	29	17	NO	YES	Outdoor
Culicoides parroti	Male	C	2022-07-15	17	1	0	37	20	NO	YES	Outdoor
Culicoides parroti	Male	C	2022-07-23	0	2	0	30	18	NO	YES	Outdoor
Culicoides parroti	Male	C	2022-07-28	0	1	0	29	16	NO	YES	Outdoor
Culicoides picturatus	Male	A	2022-06-17	0	0	0	37	21	NO	YES	Indoor
Culicoides picturatus	Male	A	2022-06-24	0	1	2	27	16	YES	YES	Indoor
Culicoides picturatus	Male	A	2022-06-30	0	1.5	0	29	16	YES	YES	Indoor
Culicoides picturatus	Male	A	2022-07-08	0	1	0	29	17	NO	YES	Indoor
Culicoides picturatus	Male	A	2022-07-15	0	1	0	37	20	NO	YES	Indoor
Culicoides picturatus	Male	A	2022-07-23	0	2	0	30	18	NO	YES	Indoor
Culicoides picturatus	Male	A	2022-07-28	0	1	0	29	16	NO	YES	Indoor
Culicoides picturatus	Male	B	2022-06-17	0	0	0	37	21	NO	NO	Outdoor
Culicoides picturatus	Male	B	2022-06-24	0	1	2	27	16	YES	NO	Outdoor
Culicoides picturatus	Male	B	2022-06-30	0	1.5	0	29	16	YES	NO	Outdoor
Culicoides picturatus	Male	B	2022-07-08	0	1	0	29	17	NO	NO	Outdoor
Culicoides picturatus	Male	B	2022-07-15	0	1	0	37	20	NO	NO	Outdoor
Culicoides picturatus	Male	B	2022-07-23	0	2	0	30	18	NO	NO	Outdoor
Culicoides picturatus	Male	B	2022-07-28	0	1	0	29	16	NO	NO	Outdoor
Culicoides picturatus	Male	C	2022-06-17	0	0	0	37	21	NO	YES	Outdoor
Culicoides picturatus	Male	C	2022-06-24	0	1	2	27	16	YES	YES	Outdoor
Culicoides picturatus	Male	C	2022-06-30	0	1.5	0	29	16	YES	YES	Outdoor
Culicoides picturatus	Male	C	2022-07-08	0	1	0	29	17	NO	YES	Outdoor
Culicoides picturatus	Male	C	2022-07-15	0	1	0	37	20	NO	YES	Outdoor
Culicoides picturatus	Male	C	2022-07-23	0	2	0	30	18	NO	YES	Outdoor
Culicoides picturatus	Male	C	2022-07-28	0	1	0	29	16	NO	YES	Outdoor
Culicoides pulicaris	Male	A	2022-06-17	0	0	0	37	21	NO	YES	Indoor
Culicoides pulicaris	Male	A	2022-06-24	0	1	2	27	16	YES	YES	Indoor
Culicoides pulicaris	Male	A	2022-06-30	0	1.5	0	29	16	YES	YES	Indoor
Culicoides pulicaris	Male	A	2022-07-08	0	1	0	29	17	NO	YES	Indoor
Culicoides pulicaris	Male	A	2022-07-15	0	1	0	37	20	NO	YES	Indoor
Culicoides pulicaris	Male	A	2022-07-23	0	2	0	30	18	NO	YES	Indoor
Culicoides pulicaris	Male	A	2022-07-28	0	1	0	29	16	NO	YES	Indoor
Culicoides pulicaris	Male	B	2022-06-17	0	0	0	37	21	NO	NO	Outdoor
Culicoides pulicaris	Male	B	2022-06-24	0	1	2	27	16	YES	NO	Outdoor
Culicoides pulicaris	Male	B	2022-06-30	0	1.5	0	29	16	YES	NO	Outdoor
Culicoides pulicaris	Male	B	2022-07-08	0	1	0	29	17	NO	NO	Outdoor
Culicoides pulicaris	Male	B	2022-07-15	0	1	0	37	20	NO	NO	Outdoor
Culicoides pulicaris	Male	B	2022-07-23	0	2	0	30	18	NO	NO	Outdoor
Culicoides pulicaris	Male	B	2022-07-28	0	1	0	29	16	NO	NO	Outdoor
Culicoides pulicaris	Male	C	2022-06-17	0	0	0	37	21	NO	YES	Outdoor
Culicoides pulicaris	Male	C	2022-06-24	0	1	2	27	16	YES	YES	Outdoor
Culicoides pulicaris	Male	C	2022-06-30	0	1.5	0	29	16	YES	YES	Outdoor
Culicoides pulicaris	Male	C	2022-07-08	0	1	0	29	17	NO	YES	Outdoor
Culicoides pulicaris	Male	C	2022-07-15	0	1	0	37	20	NO	YES	Outdoor
Culicoides pulicaris	Male	C	2022-07-23	0	2	0	30	18	NO	YES	Outdoor
Culicoides pulicaris	Male	C	2022-07-28	0	1	0	29	16	NO	YES	Outdoor
Culicoides punctatus	Male	A	2022-06-17	0	0	0	37	21	NO	YES	Indoor
Culicoides punctatus	Male	A	2022-06-24	0	1	2	27	16	YES	YES	Indoor
Culicoides punctatus	Male	A	2022-06-30	0	1.5	0	29	16	YES	YES	Indoor
Culicoides punctatus	Male	A	2022-07-08	0	1	0	29	17	NO	YES	Indoor
Culicoides punctatus	Male	A	2022-07-15	0	1	0	37	20	NO	YES	Indoor
Culicoides punctatus	Male	A	2022-07-23	0	2	0	30	18	NO	YES	Indoor
Culicoides punctatus	Male	A	2022-07-28	0	1	0	29	16	NO	YES	Indoor
Culicoides punctatus	Male	B	2022-06-17	0	0	0	37	21	NO	NO	Outdoor
Culicoides punctatus	Male	B	2022-06-24	0	1	2	27	16	YES	NO	Outdoor
Culicoides punctatus	Male	B	2022-06-30	0	1.5	0	29	16	YES	NO	Outdoor
Culicoides punctatus	Male	B	2022-07-08	0	1	0	29	17	NO	NO	Outdoor
Culicoides punctatus	Male	B	2022-07-15	0	1	0	37	20	NO	NO	Outdoor
Culicoides punctatus	Male	B	2022-07-23	0	2	0	30	18	NO	NO	Outdoor
Culicoides punctatus	Male	B	2022-07-28	0	1	0	29	16	NO	NO	Outdoor
Culicoides punctatus	Male	C	2022-06-17	0	0	0	37	21	NO	YES	Outdoor
Culicoides punctatus	Male	C	2022-06-24	0	1	2	27	16	YES	YES	Outdoor
Culicoides punctatus	Male	C	2022-06-30	0	1.5	0	29	16	YES	YES	Outdoor
Culicoides punctatus	Male	C	2022-07-08	0	1	0	29	17	NO	YES	Outdoor
Culicoides punctatus	Male	C	2022-07-15	17	1	0	37	20	NO	YES	Outdoor
Culicoides punctatus	Male	C	2022-07-23	0	2	0	30	18	NO	YES	Outdoor
Culicoides punctatus	Male	C	2022-07-28	0	1	0	29	16	NO	YES	Outdoor
Culicoides riethi	Male	A	2022-06-17	9	0	0	37	21	NO	YES	Indoor
Culicoides riethi	Male	A	2022-06-24	0	1	2	27	16	YES	YES	Indoor
Culicoides riethi	Male	A	2022-06-30	0	1.5	0	29	16	YES	YES	Indoor
Culicoides riethi	Male	A	2022-07-08	0	1	0	29	17	NO	YES	Indoor
Culicoides riethi	Male	A	2022-07-15	0	1	0	37	20	NO	YES	Indoor
Culicoides riethi	Male	A	2022-07-23	0	2	0	30	18	NO	YES	Indoor
Culicoides riethi	Male	A	2022-07-28	0	1	0	29	16	NO	YES	Indoor
Culicoides riethi	Male	B	2022-06-17	0	0	0	37	21	NO	NO	Outdoor
Culicoides riethi	Male	B	2022-06-24	0	1	2	27	16	YES	NO	Outdoor
Culicoides riethi	Male	B	2022-06-30	0	1.5	0	29	16	YES	NO	Outdoor
Culicoides riethi	Male	B	2022-07-08	0	1	0	29	17	NO	NO	Outdoor
Culicoides riethi	Male	B	2022-07-15	0	1	0	37	20	NO	NO	Outdoor
Culicoides riethi	Male	B	2022-07-23	0	2	0	30	18	NO	NO	Outdoor
Culicoides riethi	Male	B	2022-07-28	0	1	0	29	16	NO	NO	Outdoor
Culicoides riethi	Male	C	2022-06-17	0	0	0	37	21	NO	YES	Outdoor
Culicoides riethi	Male	C	2022-06-24	0	1	2	27	16	YES	YES	Outdoor
Culicoides riethi	Male	C	2022-06-30	0	1.5	0	29	16	YES	YES	Outdoor
Culicoides riethi	Male	C	2022-07-08	35	1	0	29	17	NO	YES	Outdoor
Culicoides riethi	Male	C	2022-07-15	0	1	0	37	20	NO	YES	Outdoor
Culicoides riethi	Male	C	2022-07-23	0	2	0	30	18	NO	YES	Outdoor
Culicoides riethi	Male	C	2022-07-28	0	1	0	29	16	NO	YES	Outdoor
Culicoides brunnicans	Total	A	2022-06-17	0	0	0	37	21	NO	YES	Indoor
Culicoides brunnicans	Total	A	2022-06-24	0	1	2	27	16	YES	YES	Indoor
Culicoides brunnicans	Total	A	2022-06-30	0	1.5	0	29	16	YES	YES	Indoor
Culicoides brunnicans	Total	A	2022-07-08	0	1	0	29	17	NO	YES	Indoor
Culicoides brunnicans	Total	A	2022-07-15	0	1	0	37	20	NO	YES	Indoor
Culicoides brunnicans	Total	A	2022-07-23	0	2	0	30	18	NO	YES	Indoor
Culicoides brunnicans	Total	A	2022-07-28	0	1	0	29	16	NO	YES	Indoor
Culicoides brunnicans	Total	B	2022-06-17	0	0	0	37	21	NO	NO	Outdoor
Culicoides brunnicans	Total	B	2022-06-24	0	1	2	27	16	YES	NO	Outdoor
Culicoides brunnicans	Total	B	2022-06-30	0	1.5	0	29	16	YES	NO	Outdoor
Culicoides brunnicans	Total	B	2022-07-08	0	1	0	29	17	NO	NO	Outdoor
Culicoides brunnicans	Total	B	2022-07-15	0	1	0	37	20	NO	NO	Outdoor
Culicoides brunnicans	Total	B	2022-07-23	0	2	0	30	18	NO	NO	Outdoor
Culicoides brunnicans	Total	B	2022-07-28	0	1	0	29	16	NO	NO	Outdoor
Culicoides brunnicans	Total	C	2022-06-17	0	0	0	37	21	NO	YES	Outdoor
Culicoides brunnicans	Total	C	2022-06-24	0	1	2	27	16	YES	YES	Outdoor
Culicoides brunnicans	Total	C	2022-06-30	2	1.5	0	29	16	YES	YES	Outdoor
Culicoides brunnicans	Total	C	2022-07-08	0	1	0	29	17	NO	YES	Outdoor
Culicoides brunnicans	Total	C	2022-07-15	0	1	0	37	20	NO	YES	Outdoor
Culicoides brunnicans	Total	C	2022-07-23	0	2	0	30	18	NO	YES	Outdoor
Culicoides brunnicans	Total	C	2022-07-28	0	1	0	29	16	NO	YES	Outdoor
Culicoides circumscriptus	Total	A	2022-06-17	26	0	0	37	21	NO	YES	Indoor
Culicoides circumscriptus	Total	A	2022-06-24	0	1	2	27	16	YES	YES	Indoor
Culicoides circumscriptus	Total	A	2022-06-30	0	1.5	0	29	16	YES	YES	Indoor
Culicoides circumscriptus	Total	A	2022-07-08	0	1	0	29	17	NO	YES	Indoor
Culicoides circumscriptus	Total	A	2022-07-15	2	1	0	37	20	NO	YES	Indoor
Culicoides circumscriptus	Total	A	2022-07-23	0	2	0	30	18	NO	YES	Indoor
Culicoides circumscriptus	Total	A	2022-07-28	2	1	0	29	16	NO	YES	Indoor
Culicoides circumscriptus	Total	B	2022-06-17	40	0	0	37	21	NO	NO	Outdoor
Culicoides circumscriptus	Total	B	2022-06-24	0	1	2	27	16	YES	NO	Outdoor
Culicoides circumscriptus	Total	B	2022-06-30	2	1.5	0	29	16	YES	NO	Outdoor
Culicoides circumscriptus	Total	B	2022-07-08	0	1	0	29	17	NO	NO	Outdoor
Culicoides circumscriptus	Total	B	2022-07-15	48	1	0	37	20	NO	NO	Outdoor
Culicoides circumscriptus	Total	B	2022-07-23	0	2	0	30	18	NO	NO	Outdoor
Culicoides circumscriptus	Total	B	2022-07-28	2	1	0	29	16	NO	NO	Outdoor
Culicoides circumscriptus	Total	C	2022-06-17	40	0	0	37	21	NO	YES	Outdoor
Culicoides circumscriptus	Total	C	2022-06-24	2	1	2	27	16	YES	YES	Outdoor
Culicoides circumscriptus	Total	C	2022-06-30	14	1.5	0	29	16	YES	YES	Outdoor
Culicoides circumscriptus	Total	C	2022-07-08	0	1	0	29	17	NO	YES	Outdoor
Culicoides circumscriptus	Total	C	2022-07-15	83	1	0	37	20	NO	YES	Outdoor
Culicoides circumscriptus	Total	C	2022-07-23	1	2	0	30	18	NO	YES	Outdoor
Culicoides circumscriptus	Total	C	2022-07-28	1	1	0	29	16	NO	YES	Outdoor
Culicoides dewulfi	Total	A	2022-06-17	9	0	0	37	21	NO	YES	Indoor
Culicoides dewulfi	Total	A	2022-06-24	0	1	2	27	16	YES	YES	Indoor
Culicoides dewulfi	Total	A	2022-06-30	0	1.5	0	29	16	YES	YES	Indoor
Culicoides dewulfi	Total	A	2022-07-08	0	1	0	29	17	NO	YES	Indoor
Culicoides dewulfi	Total	A	2022-07-15	0	1	0	37	20	NO	YES	Indoor
Culicoides dewulfi	Total	A	2022-07-23	0	2	0	30	18	NO	YES	Indoor
Culicoides dewulfi	Total	A	2022-07-28	0	1	0	29	16	NO	YES	Indoor
Culicoides dewulfi	Total	B	2022-06-17	0	0	0	37	21	NO	NO	Outdoor
Culicoides dewulfi	Total	B	2022-06-24	0	1	2	27	16	YES	NO	Outdoor
Culicoides dewulfi	Total	B	2022-06-30	0	1.5	0	29	16	YES	NO	Outdoor
Culicoides dewulfi	Total	B	2022-07-08	0	1	0	29	17	NO	NO	Outdoor
Culicoides dewulfi	Total	B	2022-07-15	0	1	0	37	20	NO	NO	Outdoor
Culicoides dewulfi	Total	B	2022-07-23	0	2	0	30	18	NO	NO	Outdoor
Culicoides dewulfi	Total	B	2022-07-28	0	1	0	29	16	NO	NO	Outdoor
Culicoides dewulfi	Total	C	2022-06-17	0	0	0	37	21	NO	YES	Outdoor
Culicoides dewulfi	Total	C	2022-06-24	0	1	2	27	16	YES	YES	Outdoor
Culicoides dewulfi	Total	C	2022-06-30	0	1.5	0	29	16	YES	YES	Outdoor
Culicoides dewulfi	Total	C	2022-07-08	0	1	0	29	17	NO	YES	Outdoor
Culicoides dewulfi	Total	C	2022-07-15	0	1	0	37	20	NO	YES	Outdoor
Culicoides dewulfi	Total	C	2022-07-23	0	2	0	30	18	NO	YES	Outdoor
Culicoides dewulfi	Total	C	2022-07-28	0	1	0	29	16	NO	YES	Outdoor
Culicoides festivipennis	Total	A	2022-06-17	26	0	0	37	21	NO	YES	Indoor
Culicoides festivipennis	Total	A	2022-06-24	0	1	2	27	16	YES	YES	Indoor
Culicoides festivipennis	Total	A	2022-06-30	0	1.5	0	29	16	YES	YES	Indoor
Culicoides festivipennis	Total	A	2022-07-08	0	1	0	29	17	NO	YES	Indoor
Culicoides festivipennis	Total	A	2022-07-15	4	1	0	37	20	NO	YES	Indoor
Culicoides festivipennis	Total	A	2022-07-23	0	2	0	30	18	NO	YES	Indoor
Culicoides festivipennis	Total	A	2022-07-28	6	1	0	29	16	NO	YES	Indoor
Culicoides festivipennis	Total	B	2022-06-17	6	0	0	37	21	NO	NO	Outdoor
Culicoides festivipennis	Total	B	2022-06-24	0	1	2	27	16	YES	NO	Outdoor
Culicoides festivipennis	Total	B	2022-06-30	0	1.5	0	29	16	YES	NO	Outdoor
Culicoides festivipennis	Total	B	2022-07-08	0	1	0	29	17	NO	NO	Outdoor
Culicoides festivipennis	Total	B	2022-07-15	15	1	0	37	20	NO	NO	Outdoor
Culicoides festivipennis	Total	B	2022-07-23	0	2	0	30	18	NO	NO	Outdoor
Culicoides festivipennis	Total	B	2022-07-28	1	1	0	29	16	NO	NO	Outdoor
Culicoides festivipennis	Total	C	2022-06-17	0	0	0	37	21	NO	YES	Outdoor
Culicoides festivipennis	Total	C	2022-06-24	0	1	2	27	16	YES	YES	Outdoor
Culicoides festivipennis	Total	C	2022-06-30	9	1.5	0	29	16	YES	YES	Outdoor
Culicoides festivipennis	Total	C	2022-07-08	12	1	0	29	17	NO	YES	Outdoor
Culicoides festivipennis	Total	C	2022-07-15	0	1	0	37	20	NO	YES	Outdoor
Culicoides festivipennis	Total	C	2022-07-23	0	2	0	30	18	NO	YES	Outdoor
Culicoides festivipennis	Total	C	2022-07-28	3	1	0	29	16	NO	YES	Outdoor
Culicoides flavipulicaris	Total	A	2022-06-17	0	0	0	37	21	NO	YES	Indoor
Culicoides flavipulicaris	Total	A	2022-06-24	0	1	2	27	16	YES	YES	Indoor
Culicoides flavipulicaris	Total	A	2022-06-30	0	1.5	0	29	16	YES	YES	Indoor
Culicoides flavipulicaris	Total	A	2022-07-08	0	1	0	29	17	NO	YES	Indoor
Culicoides flavipulicaris	Total	A	2022-07-15	0	1	0	37	20	NO	YES	Indoor
Culicoides flavipulicaris	Total	A	2022-07-23	0	2	0	30	18	NO	YES	Indoor
Culicoides flavipulicaris	Total	A	2022-07-28	2	1	0	29	16	NO	YES	Indoor
Culicoides flavipulicaris	Total	B	2022-06-17	0	0	0	37	21	NO	NO	Outdoor
Culicoides flavipulicaris	Total	B	2022-06-24	0	1	2	27	16	YES	NO	Outdoor
Culicoides flavipulicaris	Total	B	2022-06-30	0	1.5	0	29	16	YES	NO	Outdoor
Culicoides flavipulicaris	Total	B	2022-07-08	0	1	0	29	17	NO	NO	Outdoor
Culicoides flavipulicaris	Total	B	2022-07-15	0	1	0	37	20	NO	NO	Outdoor
Culicoides flavipulicaris	Total	B	2022-07-23	0	2	0	30	18	NO	NO	Outdoor
Culicoides flavipulicaris	Total	B	2022-07-28	0	1	0	29	16	NO	NO	Outdoor
Culicoides flavipulicaris	Total	C	2022-06-17	0	0	0	37	21	NO	YES	Outdoor
Culicoides flavipulicaris	Total	C	2022-06-24	0	1	2	27	16	YES	YES	Outdoor
Culicoides flavipulicaris	Total	C	2022-06-30	0	1.5	0	29	16	YES	YES	Outdoor
Culicoides flavipulicaris	Total	C	2022-07-08	0	1	0	29	17	NO	YES	Outdoor
Culicoides flavipulicaris	Total	C	2022-07-15	0	1	0	37	20	NO	YES	Outdoor
Culicoides flavipulicaris	Total	C	2022-07-23	0	2	0	30	18	NO	YES	Outdoor
Culicoides flavipulicaris	Total	C	2022-07-28	0	1	0	29	16	NO	YES	Outdoor
Culicoides lupicaris	Total	A	2022-06-17	0	0	0	37	21	NO	YES	Indoor
Culicoides lupicaris	Total	A	2022-06-24	0	1	2	27	16	YES	YES	Indoor
Culicoides lupicaris	Total	A	2022-06-30	0	1.5	0	29	16	YES	YES	Indoor
Culicoides lupicaris	Total	A	2022-07-08	0	1	0	29	17	NO	YES	Indoor
Culicoides lupicaris	Total	A	2022-07-15	0	1	0	37	20	NO	YES	Indoor
Culicoides lupicaris	Total	A	2022-07-23	0	2	0	30	18	NO	YES	Indoor
Culicoides lupicaris	Total	A	2022-07-28	0	1	0	29	16	NO	YES	Indoor
Culicoides lupicaris	Total	B	2022-06-17	0	0	0	37	21	NO	NO	Outdoor
Culicoides lupicaris	Total	B	2022-06-24	0	1	2	27	16	YES	NO	Outdoor
Culicoides lupicaris	Total	B	2022-06-30	0	1.5	0	29	16	YES	NO	Outdoor
Culicoides lupicaris	Total	B	2022-07-08	0	1	0	29	17	NO	NO	Outdoor
Culicoides lupicaris	Total	B	2022-07-15	0	1	0	37	20	NO	NO	Outdoor
Culicoides lupicaris	Total	B	2022-07-23	0	2	0	30	18	NO	NO	Outdoor
Culicoides lupicaris	Total	B	2022-07-28	0	1	0	29	16	NO	NO	Outdoor
Culicoides lupicaris	Total	C	2022-06-17	13	0	0	37	21	NO	YES	Outdoor
Culicoides lupicaris	Total	C	2022-06-24	2	1	2	27	16	YES	YES	Outdoor
Culicoides lupicaris	Total	C	2022-06-30	1	1.5	0	29	16	YES	YES	Outdoor
Culicoides lupicaris	Total	C	2022-07-08	0	1	0	29	17	NO	YES	Outdoor
Culicoides lupicaris	Total	C	2022-07-15	0	1	0	37	20	NO	YES	Outdoor
Culicoides lupicaris	Total	C	2022-07-23	0	2	0	30	18	NO	YES	Outdoor
Culicoides lupicaris	Total	C	2022-07-28	1	1	0	29	16	NO	YES	Outdoor
Culicoides nubeculosus	Total	A	2022-06-17	0	0	0	37	21	NO	YES	Indoor
Culicoides nubeculosus	Total	A	2022-06-24	0	1	2	27	16	YES	YES	Indoor
Culicoides nubeculosus	Total	A	2022-06-30	0	1.5	0	29	16	YES	YES	Indoor
Culicoides nubeculosus	Total	A	2022-07-08	1	1	0	29	17	NO	YES	Indoor
Culicoides nubeculosus	Total	A	2022-07-15	0	1	0	37	20	NO	YES	Indoor
Culicoides nubeculosus	Total	A	2022-07-23	0	2	0	30	18	NO	YES	Indoor
Culicoides nubeculosus	Total	A	2022-07-28	0	1	0	29	16	NO	YES	Indoor
Culicoides nubeculosus	Total	B	2022-06-17	0	0	0	37	21	NO	NO	Outdoor
Culicoides nubeculosus	Total	B	2022-06-24	0	1	2	27	16	YES	NO	Outdoor
Culicoides nubeculosus	Total	B	2022-06-30	0	1.5	0	29	16	YES	NO	Outdoor
Culicoides nubeculosus	Total	B	2022-07-08	1	1	0	29	17	NO	NO	Outdoor
Culicoides nubeculosus	Total	B	2022-07-15	0	1	0	37	20	NO	NO	Outdoor
Culicoides nubeculosus	Total	B	2022-07-23	0	2	0	30	18	NO	NO	Outdoor
Culicoides nubeculosus	Total	B	2022-07-28	0	1	0	29	16	NO	NO	Outdoor
Culicoides nubeculosus	Total	C	2022-06-17	134	0	0	37	21	NO	YES	Outdoor
Culicoides nubeculosus	Total	C	2022-06-24	29	1	2	27	16	YES	YES	Outdoor
Culicoides nubeculosus	Total	C	2022-06-30	10	1.5	0	29	16	YES	YES	Outdoor
Culicoides nubeculosus	Total	C	2022-07-08	58	1	0	29	17	NO	YES	Outdoor
Culicoides nubeculosus	Total	C	2022-07-15	17	1	0	37	20	NO	YES	Outdoor
Culicoides nubeculosus	Total	C	2022-07-23	0	2	0	30	18	NO	YES	Outdoor
Culicoides nubeculosus	Total	C	2022-07-28	0	1	0	29	16	NO	YES	Outdoor
Culicoides obscot	Total	A	2022-06-17	216	0	0	37	21	NO	YES	Indoor
Culicoides obscot	Total	A	2022-06-24	168	1	2	27	16	YES	YES	Indoor
Culicoides obscot	Total	A	2022-06-30	0	1.5	0	29	16	YES	YES	Indoor
Culicoides obscot	Total	A	2022-07-08	49	1	0	29	17	NO	YES	Indoor
Culicoides obscot	Total	A	2022-07-15	52	1	0	37	20	NO	YES	Indoor
Culicoides obscot	Total	A	2022-07-23	6	2	0	30	18	NO	YES	Indoor
Culicoides obscot	Total	A	2022-07-28	101	1	0	29	16	NO	YES	Indoor
Culicoides obscot	Total	B	2022-06-17	44	0	0	37	21	NO	NO	Outdoor
Culicoides obscot	Total	B	2022-06-24	0	1	2	27	16	YES	NO	Outdoor
Culicoides obscot	Total	B	2022-06-30	10	1.5	0	29	16	YES	NO	Outdoor
Culicoides obscot	Total	B	2022-07-08	11	1	0	29	17	NO	NO	Outdoor
Culicoides obscot	Total	B	2022-07-15	66	1	0	37	20	NO	NO	Outdoor
Culicoides obscot	Total	B	2022-07-23	1	2	0	30	18	NO	NO	Outdoor
Culicoides obscot	Total	B	2022-07-28	6	1	0	29	16	NO	NO	Outdoor
Culicoides obscot	Total	C	2022-06-17	40	0	0	37	21	NO	YES	Outdoor
Culicoides obscot	Total	C	2022-06-24	17	1	2	27	16	YES	YES	Outdoor
Culicoides obscot	Total	C	2022-06-30	7	1.5	0	29	16	YES	YES	Outdoor
Culicoides obscot	Total	C	2022-07-08	256	1	0	29	17	NO	YES	Outdoor
Culicoides obscot	Total	C	2022-07-15	199	1	0	37	20	NO	YES	Outdoor
Culicoides obscot	Total	C	2022-07-23	5	2	0	30	18	NO	YES	Outdoor
Culicoides obscot	Total	C	2022-07-28	18	1	0	29	16	NO	YES	Outdoor
Culicoides parroti	Total	A	2022-06-17	0	0	0	37	21	NO	YES	Indoor
Culicoides parroti	Total	A	2022-06-24	0	1	2	27	16	YES	YES	Indoor
Culicoides parroti	Total	A	2022-06-30	0	1.5	0	29	16	YES	YES	Indoor
Culicoides parroti	Total	A	2022-07-08	1	1	0	29	17	NO	YES	Indoor
Culicoides parroti	Total	A	2022-07-15	0	1	0	37	20	NO	YES	Indoor
Culicoides parroti	Total	A	2022-07-23	0	2	0	30	18	NO	YES	Indoor
Culicoides parroti	Total	A	2022-07-28	0	1	0	29	16	NO	YES	Indoor
Culicoides parroti	Total	B	2022-06-17	0	0	0	37	21	NO	NO	Outdoor
Culicoides parroti	Total	B	2022-06-24	0	1	2	27	16	YES	NO	Outdoor
Culicoides parroti	Total	B	2022-06-30	0	1.5	0	29	16	YES	NO	Outdoor
Culicoides parroti	Total	B	2022-07-08	0	1	0	29	17	NO	NO	Outdoor
Culicoides parroti	Total	B	2022-07-15	5	1	0	37	20	NO	NO	Outdoor
Culicoides parroti	Total	B	2022-07-23	0	2	0	30	18	NO	NO	Outdoor
Culicoides parroti	Total	B	2022-07-28	0	1	0	29	16	NO	NO	Outdoor
Culicoides parroti	Total	C	2022-06-17	13	0	0	37	21	NO	YES	Outdoor
Culicoides parroti	Total	C	2022-06-24	0	1	2	27	16	YES	YES	Outdoor
Culicoides parroti	Total	C	2022-06-30	1	1.5	0	29	16	YES	YES	Outdoor
Culicoides parroti	Total	C	2022-07-08	12	1	0	29	17	NO	YES	Outdoor
Culicoides parroti	Total	C	2022-07-15	17	1	0	37	20	NO	YES	Outdoor
Culicoides parroti	Total	C	2022-07-23	0	2	0	30	18	NO	YES	Outdoor
Culicoides parroti	Total	C	2022-07-28	0	1	0	29	16	NO	YES	Outdoor
Culicoides picturatus	Total	A	2022-06-17	0	0	0	37	21	NO	YES	Indoor
Culicoides picturatus	Total	A	2022-06-24	0	1	2	27	16	YES	YES	Indoor
Culicoides picturatus	Total	A	2022-06-30	0	1.5	0	29	16	YES	YES	Indoor
Culicoides picturatus	Total	A	2022-07-08	0	1	0	29	17	NO	YES	Indoor
Culicoides picturatus	Total	A	2022-07-15	0	1	0	37	20	NO	YES	Indoor
Culicoides picturatus	Total	A	2022-07-23	1	2	0	30	18	NO	YES	Indoor
Culicoides picturatus	Total	A	2022-07-28	0	1	0	29	16	NO	YES	Indoor
Culicoides picturatus	Total	B	2022-06-17	0	0	0	37	21	NO	NO	Outdoor
Culicoides picturatus	Total	B	2022-06-24	0	1	2	27	16	YES	NO	Outdoor
Culicoides picturatus	Total	B	2022-06-30	0	1.5	0	29	16	YES	NO	Outdoor
Culicoides picturatus	Total	B	2022-07-08	0	1	0	29	17	NO	NO	Outdoor
Culicoides picturatus	Total	B	2022-07-15	0	1	0	37	20	NO	NO	Outdoor
Culicoides picturatus	Total	B	2022-07-23	0	2	0	30	18	NO	NO	Outdoor
Culicoides picturatus	Total	B	2022-07-28	0	1	0	29	16	NO	NO	Outdoor
Culicoides picturatus	Total	C	2022-06-17	0	0	0	37	21	NO	YES	Outdoor
Culicoides picturatus	Total	C	2022-06-24	0	1	2	27	16	YES	YES	Outdoor
Culicoides picturatus	Total	C	2022-06-30	0	1.5	0	29	16	YES	YES	Outdoor
Culicoides picturatus	Total	C	2022-07-08	0	1	0	29	17	NO	YES	Outdoor
Culicoides picturatus	Total	C	2022-07-15	0	1	0	37	20	NO	YES	Outdoor
Culicoides picturatus	Total	C	2022-07-23	0	2	0	30	18	NO	YES	Outdoor
Culicoides picturatus	Total	C	2022-07-28	0	1	0	29	16	NO	YES	Outdoor
Culicoides pulicaris	Total	A	2022-06-17	0	0	0	37	21	NO	YES	Indoor
Culicoides pulicaris	Total	A	2022-06-24	0	1	2	27	16	YES	YES	Indoor
Culicoides pulicaris	Total	A	2022-06-30	0	1.5	0	29	16	YES	YES	Indoor
Culicoides pulicaris	Total	A	2022-07-08	2	1	0	29	17	NO	YES	Indoor
Culicoides pulicaris	Total	A	2022-07-15	0	1	0	37	20	NO	YES	Indoor
Culicoides pulicaris	Total	A	2022-07-23	0	2	0	30	18	NO	YES	Indoor
Culicoides pulicaris	Total	A	2022-07-28	15	1	0	29	16	NO	YES	Indoor
Culicoides pulicaris	Total	B	2022-06-17	0	0	0	37	21	NO	NO	Outdoor
Culicoides pulicaris	Total	B	2022-06-24	0	1	2	27	16	YES	NO	Outdoor
Culicoides pulicaris	Total	B	2022-06-30	0	1.5	0	29	16	YES	NO	Outdoor
Culicoides pulicaris	Total	B	2022-07-08	2	1	0	29	17	NO	NO	Outdoor
Culicoides pulicaris	Total	B	2022-07-15	0	1	0	37	20	NO	NO	Outdoor
Culicoides pulicaris	Total	B	2022-07-23	0	2	0	30	18	NO	NO	Outdoor
Culicoides pulicaris	Total	B	2022-07-28	0	1	0	29	16	NO	NO	Outdoor
Culicoides pulicaris	Total	C	2022-06-17	0	0	0	37	21	NO	YES	Outdoor
Culicoides pulicaris	Total	C	2022-06-24	0	1	2	27	16	YES	YES	Outdoor
Culicoides pulicaris	Total	C	2022-06-30	0	1.5	0	29	16	YES	YES	Outdoor
Culicoides pulicaris	Total	C	2022-07-08	12	1	0	29	17	NO	YES	Outdoor
Culicoides pulicaris	Total	C	2022-07-15	17	1	0	37	20	NO	YES	Outdoor
Culicoides pulicaris	Total	C	2022-07-23	2	2	0	30	18	NO	YES	Outdoor
Culicoides pulicaris	Total	C	2022-07-28	1	1	0	29	16	NO	YES	Outdoor
Culicoides punctatus	Total	A	2022-06-17	17	0	0	37	21	NO	YES	Indoor
Culicoides punctatus	Total	A	2022-06-24	6	1	2	27	16	YES	YES	Indoor
Culicoides punctatus	Total	A	2022-06-30	0	1.5	0	29	16	YES	YES	Indoor
Culicoides punctatus	Total	A	2022-07-08	7	1	0	29	17	NO	YES	Indoor
Culicoides punctatus	Total	A	2022-07-15	12	1	0	37	20	NO	YES	Indoor
Culicoides punctatus	Total	A	2022-07-23	1	2	0	30	18	NO	YES	Indoor
Culicoides punctatus	Total	A	2022-07-28	11	1	0	29	16	NO	YES	Indoor
Culicoides punctatus	Total	B	2022-06-17	6	0	0	37	21	NO	NO	Outdoor
Culicoides punctatus	Total	B	2022-06-24	0	1	2	27	16	YES	NO	Outdoor
Culicoides punctatus	Total	B	2022-06-30	14	1.5	0	29	16	YES	NO	Outdoor
Culicoides punctatus	Total	B	2022-07-08	6	1	0	29	17	NO	NO	Outdoor
Culicoides punctatus	Total	B	2022-07-15	5	1	0	37	20	NO	NO	Outdoor
Culicoides punctatus	Total	B	2022-07-23	2	2	0	30	18	NO	NO	Outdoor
Culicoides punctatus	Total	B	2022-07-28	2	1	0	29	16	NO	NO	Outdoor
Culicoides punctatus	Total	C	2022-06-17	0	0	0	37	21	NO	YES	Outdoor
Culicoides punctatus	Total	C	2022-06-24	0	1	2	27	16	YES	YES	Outdoor
Culicoides punctatus	Total	C	2022-06-30	0	1.5	0	29	16	YES	YES	Outdoor
Culicoides punctatus	Total	C	2022-07-08	0	1	0	29	17	NO	YES	Outdoor
Culicoides punctatus	Total	C	2022-07-15	34	1	0	37	20	NO	YES	Outdoor
Culicoides punctatus	Total	C	2022-07-23	0	2	0	30	18	NO	YES	Outdoor
Culicoides punctatus	Total	C	2022-07-28	0	1	0	29	16	NO	YES	Outdoor
Culicoides riethi	Total	A	2022-06-17	9	0	0	37	21	NO	YES	Indoor
Culicoides riethi	Total	A	2022-06-24	0	1	2	27	16	YES	YES	Indoor
Culicoides riethi	Total	A	2022-06-30	0	1.5	0	29	16	YES	YES	Indoor
Culicoides riethi	Total	A	2022-07-08	0	1	0	29	17	NO	YES	Indoor
Culicoides riethi	Total	A	2022-07-15	0	1	0	37	20	NO	YES	Indoor
Culicoides riethi	Total	A	2022-07-23	0	2	0	30	18	NO	YES	Indoor
Culicoides riethi	Total	A	2022-07-28	0	1	0	29	16	NO	YES	Indoor
Culicoides riethi	Total	B	2022-06-17	6	0	0	37	21	NO	NO	Outdoor
Culicoides riethi	Total	B	2022-06-24	0	1	2	27	16	YES	NO	Outdoor
Culicoides riethi	Total	B	2022-06-30	0	1.5	0	29	16	YES	NO	Outdoor
Culicoides riethi	Total	B	2022-07-08	0	1	0	29	17	NO	NO	Outdoor
Culicoides riethi	Total	B	2022-07-15	0	1	0	37	20	NO	NO	Outdoor
Culicoides riethi	Total	B	2022-07-23	0	2	0	30	18	NO	NO	Outdoor
Culicoides riethi	Total	B	2022-07-28	0	1	0	29	16	NO	NO	Outdoor
Culicoides riethi	Total	C	2022-06-17	0	0	0	37	21	NO	YES	Outdoor
Culicoides riethi	Total	C	2022-06-24	0	1	2	27	16	YES	YES	Outdoor
Culicoides riethi	Total	C	2022-06-30	0	1.5	0	29	16	YES	YES	Outdoor
Culicoides riethi	Total	C	2022-07-08	35	1	0	29	17	NO	YES	Outdoor
Culicoides riethi	Total	C	2022-07-15	0	1	0	37	20	NO	YES	Outdoor
Culicoides riethi	Total	C	2022-07-23	0	2	0	30	18	NO	YES	Outdoor
Culicoides riethi	Total	C	2022-07-28	0	1	0	29	16	NO	YES	Outdoor
